# Supplementary material for: Identification and Characterization of Metabolic Subtypes of Endometrial Cancer Using a Systems-Level Approach
Source: Metabolites. 2023 Mar 9;13(3):409. doi: 10.3390/metabo13030409 (PMC10054278; doi:10.3390/metabo13030409)
Supplement: Supplementary file 1 [file metabolites-13-00409-s001.zip]

Archive with 2 entries (2 files):
- Supplementary_files/Data S1.xlsx
- Supplementary_files/Supplementary_Information.pdf
