# Supplementary material for: Identification and Characterization of Metabolic Subtypes of Endometrial Cancer Using a Systems-Level Approach
Source: Metabolites. 2023 Mar 9;13(3):409. doi: 10.3390/metabo13030409 (PMC10054278; doi:10.3390/metabo13030409)
Supplement: Supplementary file 1 [file metabolites-13-00409-s001.zip › Supplementary_files/Data S1.xlsx]

## Sheet: Subtype-1 Vs Subtype-2 DEGs
Up-regulated Genes	Down-regulated Genes
AOC1	HS3ST1
SLC22A16	FMO3
TKTL1	DPEP1
CELSR3	EPHA3
SLC6A13	ATP2C2
CPS1	EYA2
INSRR	MAST4
OTC	PLA2G10
DGKG	ST6GALNAC1
SLC9A3	PTGS2
PDZD4	PPP2R2C
FGFR3	TXK
PYGM	B4GALT1
CHAT	LPCAT2
SLC12A3	SULT2B1
MGAT4A	SLC26A4
SLC6A15	SLC26A3
RPS6KA6	FMO2
SPEG	SLC5A1
TRHDE	PMM1
ATP12A	GALNT16
NMRK2	RPS6KA5
PAK3	HAO1
SLC1A3	PLCB4
EPHA6	PAK5
RDH8	GUCY2F
LRP2	MTMR8
SLCO1A2	SMPD3
AKR1B1	SLC6A2
ACHE	CTSH
AURKA	ATP6V0A4
NOS1	SLC1A1
SLC17A6	CUBN
CPA1	ALDH3A1
TGM1	PRMT8
PTGS1	NME5
MYO3A	HGD
SLCO4A1	ACADL
EEF1A2	SLC5A7
CDC25B	TNNI3K
TRIB3	HAO2
ST8SIA5	KMO
OCA2	FMO6P
MAP4K1	TREH
SLC17A7	DBH
SLC1A6	GPCPD1
CLC	SRD5A3
ATP1A3	GAD1
MAST1	PLPPR3
EPHB6	SAT1
GCK	HSD17B3
GALNTL5	CA6
DNM1	FMO5
NEURL1	ELP3
CYP2C18	CHIA
DLX4	CYP2J2
ALOX12	NT5E
SULT1E1	EPHA7
UCP1	CTSV
FOLR3	DUOX1
PTPN5	SLC40A1
DAO	BMPR1B
SLC6A12	NAAA
SLC38A1	B4GALNT3
UST	AK7
B3GAT2	GCNT3
EYA4	MYLK3
TTK	PLPP2
RBP2	SLC47A1
BCHE	AQP10
GLS	ATP6V1C2
TPO	PIK3R1
ATP6V1B1	STAR
CHD5	SLC43A1
DNAJC6	ENPP3
RPE65	ART3
ST6GALNAC5	FUT6
PLA2G2D	GLYATL2
HSD11B1	PLA2G4D
APOA1	ZDHHC1
ELOVL4	AQP5
FKBP1B	ASRGL1
ELOVL3	TTLL10
FABP3	ALPG
SLC12A5	SLC15A2
PCK1	ETNPPL
CHST8	HPGD
SLC17A3	GALNT10
SLC17A1	ADCY1
SLC10A2	AK8
PRKCG	ACSM1
GALNT8	GLYATL1
GDPD2	TGM6
PXDN	NOS2P2
HELZ2	KLK2
ASS1	ENTPD3
DUSP9	FRMPD2
SLC7A10	SLC23A1
COX4I2	CEL
NAPSA	FUT3
SLC6A11	REG3A
DDC	CES3
GUCY2D	ADH6
RHBG	APOBEC4
BHMT2	2022-03-10
SLC14A2	GSTA3
ATP8A2	SLCO2A1
CHIT1	PNLIP
EPHB2	CA8
PDE6B	SLC17A8
GGT2	SLC47A2
CA1	NQO1
DUSP26	FTMT
IRAK2	EPHB3
PSAT1	KRTAP11-1
UGT2A3	CHST6
B4GALNT1	SDR42E2
SLC19A3	LRTOMT
USP44	SRPK3
GAD2	PPIL6
BAAT	ATP4B
KHK	GCNT1
SLC3A1	PLA2G2C
CYP2C9	ADH7
CDK15	ACSL5
CDKL2	NEK5
SLCO1C1	SLC22A4
SLC38A4	ADH4
SLC39A5	COLGALT2
CYP1A2	GLYATL3
DPEP3	DIO2
MAPK4	MPC1L
ERBB2	TRMT9B
PNMT	CYP2A6
DNMT3L	SLC5A8
SLC6A3	GALNT4
PADI3	POC1B-GALNT4
DEGS1
MBOAT2
ABCG8
GALNT13
GC
UGT3A1
BHMT
SLC17A4
PTGES
GLYAT
SLC22A8
PLCH2
DUSP15
PDE3B
ACMSD
AK5
TNIK
EPHB1
SLC24A2
ADCY8
NAA11
PPP2R2B
COX6A2
ATP2B2
EXTL1
TRIM63
GALNT14
HPD
CPA2
APOA2
TGM7
CBS
FTCD
FGFR4
PLCD3
IP6K3
HFM1
PRKCI
SLC2A2
PTPN13
ZDHHC19
NDST3
ELOVL7
FABP7
LIPC
PIP5KL1
UGT1A6
ART5
CA4
MGAT5B
UGT3A2
CPT1C
NPR1
METTL7B
COX7B2
ALK
MACROD2
AGXT
CARNS1
AC087651.1
HPSE
ADCY5
UGT2A1
PHOSPHO1
SLC6A19
UBE2C
GAL3ST3
SPHK1
CIDEA
SLCO3A1
ZDHHC22
GLDC
ALOXE3
MKRN3
ALOX12B
ALOX15B
PIPOX
B3GNT3
TH
RNF182
CHST13
MAP3K15
AATK
SLC2A4
AL591379.1
MGAT4C
LIPF
GALNT9
SLC8A1
EPHA10
2022-03-11
ACP7
GALNT17
AC139530.1
GRK1
CYP4F12
SLC36A2
CYP4F8
COX8C
SLC18A3
SLC38A3
IDO2
PTPRT
NUDT11
WNK3
ADA
SLC2A7
CYP2F1
SLC22A12
ELOVL2
NTRK1
SLC34A3
OXCT2
DUSP27
L1CAM
PLPP4
NEU4
GPX3
SLC6A10P
CERS1
UGT1A1
HOGA1
UGT1A10
GSTA2
INSL3
PRODH2
MGAM

## Sheet: normal Vs Tumor DEGs
Up-regulated Genes	Down-regulated Genes
AOC1	FGR
HECW1	SLC7A2
SLC22A16	PDK4
SLC25A13	ACSM3
MAP3K9	PRKAR2B
GGCT	MYCBP2
SLC13A2	PDK2
CELSR3	MAP3K14
MGST1	ALDH3B1
ABHD5	AASS
DDX11	SLC6A13
ACPP	IDS
SLC11A1	FYN
DAPK2	FMO1
SLC18A1	CPS1
CP	HSD17B6
ROS1	PRKCH
POLQ	OTC
ENTPD2	USP2
PTPRN	FLT4
CAMK2B	EPHA3
ALDH18A1	H6PD
TARBP1	ATP11B
BCAT1	CDK14
DGAT2	ATP2B4
LTK	DGKG
POLD1	CDK17
EYA2	SLC2A3
ERBB3	GUCY1B1
MTHFD2	ST3GAL6
PKM	MYLK
PRKCZ	SLK
PDK3	TIE1
ST6GALNAC1	PLPP1
ASNS	PDZD4
EPHA8	INPP5A
SLC12A3	PYGM
MYO3B	MAST4
SLC6A15	MAOB
SREBF1	RORA
CHFR	NEDD4
MCM2	CAMK2A
ENO1	RPS6KA2
ATP12A	CYBRD1
MCM6	RPS6KA6
UBE2T	SPEG
TIGAR	TRHDE
PAFAH1B3	MOV10L1
ARG2	DHRS9
LRP2	NUAK1
PLOD1	ACAT1
HAL	PLD1
SLCO1A2	ACACB
B4GALT1	NMRK2
AQP6	PAK3
HSD17B2	ADCY2
PPEF1	FKBP7
L2HGDH	DCT
AURKA	EPHA6
SULT2B1	LPCAT2
DNMT3B	SLC23A2
SLC15A1	HEPH
CERS4	IRAK3
XYLB	SLC26A3
NUP188	MAP3K20
CYP26A1	CPA1
SRPK1	CMA1
CDC7	TGM1
SCD	TYRO3
GGT1	DPYSL2
PRODH	FMO2
SLC25A1	MYO3A
PLA2G3	TPSD1
GCAT	CRISP3
SLC5A1	FKBP5
CYP2D6	JAK2
MIOX	GGT5
PNPLA3	PPM1F
TRMU	POLR2F
POLE2	CTSG
PYGL	CDKL1
CDKN3	RNF125
GALNT16	TBL1X
PCK2	ZDHHC15
ABHD12	FLT1
PTK6	DGKH
TRIB3	KATNAL1
MYLK2	MAPK3
PAK5	MLYCD
ST8SIA5	XYLT1
LIPG	AQP9
NAA10	HERC1
PGK1	ACSBG1
SMS	ATP8B4
CDK16	DMPK
PORCN	PLA2G4C
SLC25A15	HAS1
HAS3	PDE4C
ABCC1	PIK3CG
SLC7A5	PON3
TGM5	EPHB6
CA2	GCK
RIPK2	AK1
EYA1	PTGDS
DECR1	NEURL1
TSTA3	ASPA
PYCR3	SLC6A4
SQLE	EZH1
GSR	PRKAR1A
MCM4	MAPK10
DHDH	INPP4B
CKM	SOD3
DOT1L	BST1
GPI	GALNT18
MAST1	HIPK3
PIK3R2	PTPN5
COPE	ACSS3
DDX49	TNS2
ATP4A	PARP11
ATP6V0A4	ART4
IMPDH1	CHPT1
EZH2	ST8SIA1
GALNTL5	DSE
LIMK1	UST
CA9	VNN2
TYRP1	EYA4
UBE2S	EPM2A
PPIF	PDE10A
CYP2C18	PDE8B
DLX4	SLC27A6
ABCC3	DPYSL3
MAP2K6	PDGFRB
NSD2	KAT2B
UGDH	BCHE
CTSC	HYAL1
NAA40	PDE1A
NDUFS8	ST3GAL5
CHKA	FHL2
SLC11A2	SLC5A7
CYP27B1	TPO
GAPDH	PLCL1
NOP2	RPE65
TPI1	AMPD1
ENO2	TNNI3K
PTPN6	AKT3
SLCO1B3	ST6GALNAC5
GCNT2	HSD11B1
SLC16A10	MAN1C1
GMDS	KMT2A
TTK	APOA1
SLC4A9	SLC8A2
HMGCR	SGK1
HGD	ARG1
PCCB	CCN2
PFKFB4	SLC16A7
MOGS	NEK9
SLC9A2	PPP1R3C
PASK	DUSP1
SDC1	TEK
GPX7	GLT8D2
PLA2G4A	EPHX2
AGMAT	EPX
HAO2	ABCC11
KMO	FABP3
PADI2	NUDT10
GALE	PDE1B
SLC2A1	SLC12A4
ATP6V0B	PTGIS
PIK3R3	CHST8
FAAH	F13A1
FMO6P	SLC17A3
DARS2	ST3GAL3
PLPPR5	NR1D1
NEK2	PTPRB
RPS6KA1	PLA2G5
RPN2	KDR
GDA	ALDH1A2
NEK6	ATP1B2
DNMT3A	ADCY4
ELOVL3	CDO1
MASTL	ART1
DUSP4	STARD8
LYPLA1	STK33
RDH10	PNPLA7
CIT	GALNT15
DDX39A	GFPT2
GUCY1B2	AOC3
NLN	CKMT2
DBH	RHBG
SLC36A1	DMGDH
PFKFB2	BHMT2
MOGAT1	DCLK1
SLC12A5	KL
MBOAT7	STARD13
SRMS	DUSP26
GPCPD1	CAMK1
MCM8	GSTM1
PKMYT1	GSTM5
SRD5A3	GSTM3
PAICS	ROCK2
GAD1	STK26
SAT1	PDGFRA
COLGALT1	TAOK3
FUT5	NT5E
SULT4A1	AMHR2
DNMT1	RDH5
SLC6A8	SETDB2
DUSP9	AOAH
SLC7A10	DGKB
HSD17B3	ENPP2
FBP2	ALDH1B1
IDO1	SLCO2B1
CA6	NEK1
MCCC2	KHK
GCH1	ADCY3
NUP210	CYP1B1
HSD17B7	CH25H
ATP1A4	DUSP5
ACY3	ENTPD1
ALDH3B2	AOX1
SLC14A2	CDK15
GGT2	MDH1B
ELP3	HECW2
FKBP11	GPAT3
GRHL1	PDE5A
LDHA	SLC38A4
ERN2	GLIPR1
USP26	PTPRQ
CYP2J2	ACVRL1
FADS2	MAP3K12
PSAT1	ESD
SDS	NTRK3
EPHA7	CHST4
TEC	SLC13A5
COX5B	SLC6A3
BRIP1	HSPG2
GALNT5	PRKACB
HS6ST1	CYP4B1
SLC31A1	CTSK
CTSV	ATP8B2
CLPS	AQP10
GGH	ITPKB
ITPKA	NAT8
PAK6	SLC4A10
SELENOI	ADPRH
SLC5A6	EPHA5
CYP2C9	ATP10D
DNA2	SLC10A6
IDH1	SETD7
SLC39A8	HMGCLL1
B4GALNT3	SLC22A3
YARS2	SLC16A2
SLC7A1	CSGALNACT1
GALNT6	ADHFE1
SORD	DPYS
DUOX2	CAMK2G
PIF1	LATS2
CYP1A1	HNMT
RHCG	SLC2A13
RLBP1	NEK7
TICRR	FER
SLC14A1	PTPRO
SLC16A3	RNF144A
PLPP2	PTPN14
PGGHG	GUCY1A2
TRPM2	NMT2
AC008403.1	PFKM
CBLC	PTPRR
SLC47A1	PTPRD
PADI3	CHST9
PADI1	PRKCA
PGD	TNIK
PLK4	PGM5
UCK2	PDE1C
SMYD2	EPHB1
HCN3	CYP2U1
PARP1	PTPRN2
PDIA6	PIP4P2
ATP6V1C2	USP25
DQX1	SLC24A2
SLC20A1	ADCY8
ECE2	NAT2
UGT3A1	SLC28A1
TNFRSF21	PPP2R2B
LGSN	SLC6A1
EPHA1	KIT
EBP	DGKI
AWAT2	EXTL1
SLC26A7	TRIM63
ATP6V0D2	HPD
SLC39A4	PINK1
NAPRT	CBR3
PDSS1	STARD9
ANKRD1	NPR2
SLC5A12	KALRN
CHEK1	ST6GALNAC6
DUSP15	PLPP7
TM7SF2	COX7A1
PPP4C	HS3ST6
CNDP1	ADCY9
PDK1	SLC1A7
PDE3B	PLPP3
SUV39H2	JAK1
PANK1	TTLL10
PLOD2	DDR2
LPCAT1	HAAO
ENPP3	DUSP19
TRIM11	HPGDS
USP43	TGFBR2
DBI	PTPN13
PDIA4	PPM1K
SLC26A2	TIPARP
UGT2B4	CPA3
GLYATL2	SNRK
MAPK13	NMNAT3
ATAD2	SGMS2
PHKG2	NDST3
BUB1B	GUCY1A1
XDH	RNF180
CDC25C	ENPP6
PFKFB1	ACSL6
PLA2G2F	NOS3
B4GALT3	CA3
PLA2G4D	AQP7
HK2	HECTD2
TGM7	SLC7A3
PGLYRP3	2022-03-08
ABCG1	SLC16A9
SLC37A1	AK8
G6PD	HACD1
SLC2A6	LIPC
ZDHHC12	ILK
BRSK1	PLD4
FLAD1	PRKCB
RECQL4	ACSM1
USP41	DPEP2
AQP5	PRRT2
SYCE2	CA4
ASRGL1	AXL
AKR7A3	PLIN4
ALPL	ACER1
PGLYRP4	SPRYD3
ALPG	SOAT2
ALPI	CYP7A1
MTHFD2L	ACOX2
TGM4	SLC16A4
SLC6A20	INPP5D
POLR2H	NPR1
TKT	BTD
CDC25A	FAXDC2
MST1R	DCLK2
ETNPPL	SLC23A1
UQCRQ	HS6ST2
FABP7	MTM1
SLC29A4	INSR
FABP5	PDE7B
ADCY1	PIK3CD
CDK5	TPSAB1
FBP1	STARD5
MELK	PDE3A
NUDT5	CYP7B1
COMTD1	ADH6
SLC18A2	HPSE2
GPT2	HPSE
MCM7	ADCY5
ANPEP	PTPRM
NAV2	2022-03-10
PLK1	CTSF
TGM6	GSTA3
PDIA3	SLCO2A1
NAT16	B4GAT1
B4GALNT2	AMY1B
SLC27A4	ZDHHC14
DOLPP1	ABO
UGT1A6	LPL
MYO5B	CIDEA
NOS2P2	GCNT4
AQP2	ZDHHC22
ANGPTL4	RPS6KA3
MGAT5B	MBOAT4
TK1	DHFR2
ENTPD3	PIPOX
MAP4K2	SLC47A2
PBK	SLC9A9
DEGS2	SLC2A4
DTYMK	MGAT4C
RFWD3	LIPF
UGT3A2	FES
PLA2G4F	HS3ST4
BUB1	GALNT9
AGPAT2	SLC8A1
FASN	ACSM5
DCXR	ST6GALNAC3
GLB1	ALDH1A3
CDK1	PRKD1
ELOVL6	SLC24A3
SDR16C5	PPIL6
NDUFA3	GALNT17
ALK	PRKN
FUT3	HS6ST3
ATP6V0E2	MAPK11
CDC42BPG	METTL7A
CHD7	PRKG1
ESCO2	ATP4B
RRM2	SLC51B
CYP4F11	CYP4F12
THOP1	PDE2A
PPP1CA	DYNC2H1
AC087651.1	B3GLCT
CES3	ADH1A
DHCR7	RNF133
SLC19A1	PLA2G2A
STARD6	DPYD
UGT8	LRRK2
SLC29A2	HACD4
SLC22A1	MAOA
CHST2	PTPRT
UBE2C	ASMT
GPX2	ADH1B
B3GNT4	UGT2B15
HSD11B2	GAL3ST4
TYMS	SLC22A4
FUT2	TPSB2
POLE	DIO3
TALDO1	MAP3K5
UBE2U	BCO2
ACOT4	ENPP1
SLC25A22	UGT2B17
GLDC	DNM3
CA8	HSD17B11
GAPDHP29	NTRK1
COX5A	AKR1C4
CPNE7	PAPSS2
OPLAH	PLXNB3
AURKB	CES1
DPM3	MAP3K3
B3GNT3	TGM2
SLC9A4	PJA2
CHST13	DDO
SSR4	GPX3
ST20	DIO1
NQO1	GSTM2
DHTKD1	ATP6V1G2
IDH2	NEURL1B
SHMT2	AMY2B
EPHB3	AQP1
PYCR1	INMT
SLC25A10	HOGA1
CHST6	AMY2A
RIPK4	GSTA1
ACP7	GSTA2
CHEK2	USP51
NUDT14	GBA3
PGP	CTSO
ZDHHC23
USP18
DGAT1
INPP5J
PDIA2
P4HB
NDUFA4L2
CYP4Z1
CYP4X1
CYP4F8
HYAL3
GCNT1
SLC18A3
PLA2G2C
SBK1
FBLL1
IDO2
ZDHHC9
ENTPD8
ALG1L
ATP2A1
STK31
SULT1A2
BLM
UAP1L1
CYP2B6
GGT3P
OGDHL
ENTPD6
AKR1B10
PNP
PLPP4
GLYATL3
NEU1
FABP9
PDE7A
GCNT2P1
CPT1B
AC098591.1
DIO2
ALG3
STARD10
SLC6A10P
ACSM4
CKMT1A
CERS1
SLC26A6
AKR1B15
DHFR
SAPCD1
CKMT1B
NME1
PLCXD2
MIF
PDXP
ATP5MF
DECR2
LEFTY1
PGAM5
HS3ST5
HMBS
GALNT4
SULT1A3

## Sheet: prognostic_cluster-2_DEGs
Significant_Genes (p-value<0.05)	Genes_high_exp_poor_survival (Hazard Ratio > 1)	Genes_high_exp_better_survival (Hazard Ratio < 1)
HS3ST1	AOC1	HS3ST1
AOC1	SLC22A16	ATP2C2
SLC22A16	CELSR3	EYA2
CELSR3	SLC6A13	MAST4
SLC6A13	CPS1	PLA2G10
CPS1	INSRR	PPP2R2C
INSRR	OTC	B4GALT1
OTC	DGKG	LPCAT2
DGKG	SLC9A3	SLC5A1
ATP2C2	PDZD4	PMM1
EYA2	FGFR3	GALNT16
SLC9A3	CHAT	SMPD3
PDZD4	SLC12A3	SLC6A2
FGFR3	MGAT4A	SLC1A1
MAST4	SLC6A15	CUBN
PLA2G10	RPS6KA6	ALDH3A1
CHAT	SPEG	NME5
SLC12A3	TRHDE	HGD
MGAT4A	PAK3	PLA2G2D
SLC6A15	SLC1A3	FMO6P
RPS6KA6	EPHA6	TREH
SPEG	LRP2	GPCPD1
TRHDE	AURKA	SRD5A3
PPP2R2C	SLC17A6	GAD1
PAK3	CPA1	PLPPR3
SLC1A3	PTGS1	SAT1
EPHA6	MYO3A	ELP3
LRP2	EEF1A2	NT5E
B4GALT1	CDC25B	CTSV
LPCAT2	TRIB3	BMPR1B
AURKA	ST8SIA5	NAAA
SLC17A6	CLC	B4GALNT3
CPA1	ATP1A3	AK7
PTGS1	MAST1	GCNT3
MYO3A	EPHB6	PLPP2
SLC5A1	GCK	SLC47A1
PMM1	NEURL1	ATP6V1C2
GALNT16	DLX4	PIK3R1
EEF1A2	SULT1E1	SLC43A1
CDC25B	SLC6A12	ENPP3
TRIB3	SLC38A1	ART3
ST8SIA5	UST	GLYATL2
SMPD3	B3GAT2	ZDHHC1
SLC6A2	EYA4	AQP5
CLC	TTK	ASRGL1
ATP1A3	RBP2	TTLL10
MAST1	BCHE	GALNT10
EPHB6	GLS	AK8
GCK	ATP6V1B1	GLYATL1
SLC1A1	CHD5	ENTPD3
CUBN	DNAJC6	FRMPD2
NEURL1	ELOVL4	SLC23A1
ALDH3A1	ELOVL3	CES3
DLX4	SLC12A5	ADH6
SULT1E1	SLC17A3	APOBEC4
SLC6A12	SLC17A1	GSTA3
SLC38A1	GALNT8	CA8
UST	GDPD2	CHST6
B3GAT2	PXDN	SDR42E2
EYA4	HELZ2	LRTOMT
TTK	ASS1	GCNT1
NME5	DUSP9	PLA2G2C
HGD	SLC7A10	ACSL5
RBP2	COX4I2	SLC22A4
BCHE	SLC6A11	ADH4
GLS	DDC	DIO2
ATP6V1B1	GUCY2D	TRMT9B
CHD5	RHBG	GALNT4
DNAJC6	SLC14A2	POC1B-GALNT4
PLA2G2D	ATP8A2
FMO6P	EPHB2
TREH	CA1
ELOVL4	DUSP26
ELOVL3	PSAT1
SLC12A5	UGT2A3
SLC17A3	B4GALNT1
SLC17A1	SLC19A3
GPCPD1	KHK
SRD5A3	CDKL2
GAD1	SLC39A5
PLPPR3	CYP1A2
GALNT8	MAPK4
GDPD2	ERBB2
SAT1	PNMT
PXDN	SLC6A3
HELZ2	PADI3
ASS1	DEGS1
DUSP9	MBOAT2
SLC7A10	GALNT13
COX4I2	UGT3A1
SLC6A11	BHMT
DDC	SLC17A4
GUCY2D	SLC22A8
RHBG	PLCH2
SLC14A2	DUSP15
ATP8A2	PDE3B
EPHB2	AK5
CA1	EPHB1
DUSP26	ADCY8
ELP3	PPP2R2B
PSAT1	ATP2B2
UGT2A3	GALNT14
NT5E	HPD
B4GALNT1	CBS
SLC19A3	IP6K3
CTSV	HFM1
KHK	PRKCI
BMPR1B	PTPN13
NAAA	NDST3
CDKL2	ELOVL7
B4GALNT3	PIP5KL1
SLC39A5	ART5
AK7	NPR1
GCNT3	METTL7B
CYP1A2	ALK
MAPK4	MACROD2
ERBB2	HPSE
PNMT	UBE2C
PLPP2	GAL3ST3
SLC6A3	SLCO3A1
SLC47A1	ZDHHC22
PADI3	GLDC
DEGS1	MKRN3
MBOAT2	TH
ATP6V1C2	RNF182
GALNT13	CHST13
UGT3A1	MAP3K15
PIK3R1	AATK
BHMT	SLC2A4
SLC17A4	MGAT4C
SLC43A1	LIPF
SLC22A8	GALNT9
PLCH2	SLC8A1
DUSP15	EPHA10
PDE3B	2022-03-11
AK5	AC139530.1
ENPP3	GRK1
EPHB1	CYP4F12
ADCY8	CYP4F8
ART3	SLC18A3
PPP2R2B	SLC38A3
GLYATL2	PTPRT
ATP2B2	NUDT11
GALNT14	WNK3
HPD	ADA
ZDHHC1	SLC2A7
CBS	ELOVL2
AQP5	NTRK1
IP6K3	DUSP27
ASRGL1	L1CAM
TTLL10	PLPP4
HFM1	NEU4
PRKCI	SLC6A10P
PTPN13	UGT1A1
NDST3	GSTA2
ELOVL7	MGAM
GALNT10
AK8
GLYATL1
PIP5KL1
ART5
ENTPD3
NPR1
FRMPD2
METTL7B
SLC23A1
ALK
MACROD2
CES3
ADH6
HPSE
APOBEC4
GSTA3
UBE2C
GAL3ST3
SLCO3A1
ZDHHC22
GLDC
CA8
MKRN3
TH
RNF182
CHST13
MAP3K15
AATK
SLC2A4
MGAT4C
LIPF
GALNT9
SLC8A1
CHST6
EPHA10
2022-03-11
SDR42E2
LRTOMT
AC139530.1
GRK1
CYP4F12
CYP4F8
GCNT1
SLC18A3
PLA2G2C
SLC38A3
PTPRT
NUDT11
WNK3
ADA
ACSL5
SLC22A4
SLC2A7
ELOVL2
ADH4
NTRK1
DUSP27
L1CAM
PLPP4
NEU4
DIO2
SLC6A10P
UGT1A1
GSTA2
TRMT9B
MGAM
GALNT4
POC1B-GALNT4
